# Supplementary material for: Icariin in Combination with Amoxycillin-Clavulanate and Ampicillin, but Not Vancomycin, Increases Antibiotic Sensitivity and Growth Inhibition against Methicillin-Resistant Staphylococcus aureus
Source: Antibiotics (Basel). 2022 Feb 11;11(2):233. doi: 10.3390/antibiotics11020233 (PMC8868454; doi:10.3390/antibiotics11020233)
Supplement: Supplementary file 1 [file antibiotics-11-00233-s001.zip]

Archive with 1 entries (1 files):
- antibiotics-1554950-supplementary.pdf
